# Supplementary material for: Need for a Standardized Translational Drug Development Platform: Lessons Learned from the Repurposing of Drugs for COVID-19
Source: Microorganisms. 2022 Aug 12;10(8):1639. doi: 10.3390/microorganisms10081639 (PMC9460261; doi:10.3390/microorganisms10081639)
Supplement: Supplementary file 1 [file microorganisms-10-01639-s001.zip]

Archive with 1 entries (1 files):
- microorganisms-1830682-SM.pdf
